# Supplementary material for: Validation and Psychometric Properties of the Spanish Version of the Hopkins Symptom Checklist-25 Scale for Depression Detection in Primary Care
Source: Int J Environ Res Public Health. 2021 Jul 24;18(15):7843. doi: 10.3390/ijerph18157843 (PMC8345472; doi:10.3390/ijerph18157843)
Supplement: Supplementary file 1 [file ijerph-18-07843-s001.zip]

Archive with 1 entries (1 files):
- ijerph-1277424-supplementary.pdf
